# Supplementary material for: Circular RNA Is Expressed across the Eukaryotic Tree of Life
Source: PLoS One. 2014 Mar 7;9(3):e90859. doi: 10.1371/journal.pone.0090859 (PMC3946582; doi:10.1371/journal.pone.0090859)
Supplement: Table S1 — S. pombe candidate circular isoforms, data of Marguerat et al. All candidate circular isoforms detected in S. pombe from the data of Marguerat et al. [19], including readcounts and predicted circle sizes. (TXT) [file pone.0090859.s003.txt]

gene	donor exon	acceptor exon	read-counts	circle size (nt)
SPBC354.06 * (mrps16)	3	3	40	181
SPAC11G7.02 * (pub1)	2	2	7	145
SPAC3F10.09	3	2	7	104
SPCC23B6.01c	4	4	4	125
SPAC1687.11	2	2	3	271
SPAC6F6.15 * (ypt5)	2	2	3	173
SPAC17D4.01	3	3	2	133
SPAC57A7.13 *	4	3	2	231
SPBC1271.12	8	7	2	202
SPBC16H5.13	4	3	2	447
SPBC31F10.12	3	3	2	98
SPBC354.14c	7	6	2	121
SPBC3B9.13c	4	4	2	240
SPCC1739.09c	4	3	2	115
SPAC15A10.08	3	3	1	227
SPAC16.02c	2	2	1	144
SPAC16A10.04	4	4	1	204
SPAC17A5.07c	2	1	1	342
SPAC1952.02	3	2	1	93
SPAC22E12.17c	8	7	1	119
SPAC4C5.01	6	5	1	158
SPAC56F8.05c	2	2	1	216
SPAC6G9.16c	3	2	1	137
SPAC8C9.14	2	2	1	138
SPAC9G1.05	2	2	1	102
SPAC9G1.05	3	3	1	1513
SPBC1105.09	3	3	1	226
SPBC11B10.02c	5	4	1	612
SPBC11G11.06c	6	6	1	76
SPBC1271.12	2	2	1	313
SPBC16G5.05c	2	2	1	205
SPBC28F2.12	3	3	1	149
SPBC36B7.08c	5	4	1	1076
SPBC3B9.14c	2	2	1	261
SPBC3H7.01	2	2	1	126
SPBC428.06c	3	3	1	144
SPBC651.01c	4	2	1	96
SPBP22H7.06	2	2	1	367
SPBPB21E7.11	2	2	1	288
SPCC1223.01	2	2	1	309
SPCC14G10.04	4	4	1	113
SPCC1682.09c	5	4	1	95
SPCC16A11.05c	4	2	1	111
SPCC736.12c	3	3	1	116
* PCR-validated circles
