# Supplementary material for: Circular RNA Is Expressed across the Eukaryotic Tree of Life
Source: PLoS One. 2014 Mar 7;9(3):e90859. doi: 10.1371/journal.pone.0090859 (PMC3946582; doi:10.1371/journal.pone.0090859)
Supplement: Table S2 — S. pombe candidate circular isoforms, data of Awan et al. All candidate circular isoforms detected in S. pombe from the data of Awan et al. [28], including the gene identifiers, donor and acceptor exons, read sequence and junctional offset, and sample number. (TXT) [file pone.0090859.s004.txt]

locus_tag	donor_exon	acceptor_exon	offset	read_sequence	mismatches	gene_symbol	gene_description	seq_sample
SPAC11G7.02	3	3	15	TATTGGAATGAGACTTTTGAAGTTTGTTGCTGCTGACGGC	3:T>C	pub1	HECT-type ubiquitin-protein ligase E3 Pub1	sample9
SPAC11G7.02	3	3	16	ATTGGAATGAGACTTTTGAAGTTTGTTGCTGCTGATGGCC		pub1	HECT-type ubiquitin-protein ligase E3 Pub1	sample9
SPAC11G7.02	3	3	17	TTGGAATGAGACTTTTGAAGTTTGTTGCTGCTGATGGCCT		pub1	HECT-type ubiquitin-protein ligase E3 Pub1	sample9
SPAC11G7.02	3	3	18	TGGAATGAGACTTTTGAAGTTTGTTGCTGCTGATGGCCTG	0:T>G	pub1	HECT-type ubiquitin-protein ligase E3 Pub1	sample9
SPAC11G7.02	3	3	18	TGGAATGAGACTTTTGAAGTTTGTTGCTGCTGATGGCCTT		pub1	HECT-type ubiquitin-protein ligase E3 Pub1	sample9
SPAC11G7.02	3	3	22	GTGAGACTTTTGAAGTTTGTTGCTGCTGATGGCCTTTACA	0:A>G	pub1	HECT-type ubiquitin-protein ligase E3 Pub1	sample9
SPAC11G7.02	3	3	24	GAGACTTTTGAAGTTTGTTGCTGCTGATGGCCTTTACAAC	0:A>C	pub1	HECT-type ubiquitin-protein ligase E3 Pub1	sample9
SPAC11G7.02	3	3	25	AGACTTTTGAAGTTTGTTGCTGCTGATGGCCTTTACAAAC		pub1	HECT-type ubiquitin-protein ligase E3 Pub1	sample8
SPAC12G12.02	3	3	25	GCTTTTTTACGTTTTTAATATACATAAGATAAATTTGACA	30:C>A	efg1	rRNA processing protein Efg1 (predicted)	sample8
SPAC15F9.03c	2	3	19	GTCGCCAAAGCATTATAGTAACAAGTTTTTCCACAATGGC		nxt2	nuclear transport factor Nxt2	sample9
SPAC17D4.01	2	2	25	AAGTTTGCCAACAGTGAAAGTGTTCAATTCTCTCCACTTG		pex7	peroxin-7 (predicted)	sample9
SPAC22G7.02	5	5	21	CAGCCGGCCAATTTATTAATCATTTATGAACAATATCGAC		kap111	karyopherin Kap111 (predicted)	sample9
SPAC22G7.02	5	5	23	GCCGGCCAATTTATTAATCATTTATGAACAATATCGACAT		kap111	karyopherin Kap111 (predicted)	sample8
SPAC6F6.15	6	5	17	AATCTCTAGCTCCTATGTACTCTGCTTTTTTGACTCAAAC		ypt5	GTPase Ypt5	sample8
SPAC7D4.10	2	2	23	TGGGGATGCAGCATTCTCTTCGGCTGTTTTCACATAAGCC	0:A>T	vma13	V-type ATPase V1 subunit H (predicted)	sample9
SPAC824.09c	4	3	23	AATCAACAGATTTTACTATCAGAGGGAACGTGACCACCCG		SPAC824.09c	GTPase activating protein (predicted)	sample9
SPAC824.09c	4	3	23	AATCAACAGATTTTACTATCAGAGGGAACGTGACCACCCG		SPAC824.09c	GTPase activating protein (predicted)	sample9
SPAC890.03	3	2	13	AGCTCATTTACTGACAAATACAAAGATATCGGCCTCATAC		ppk16	serine/threonine protein kinase Ppk16 (predicted)	sample9
SPAC890.07c	8	8	24	ATGTATTCACCGGCATTCTATAAGAAAGGTCTTCTGAAAC		rmt1	type I protein arginine N-methyltransferase Rmt1	sample9
SPAPB17E12.06	4	3	14	CAACGTCTAGGAAATTATCTTCTAGAGATATTTAAGAGCC	11:G>A	sos7	kinetochore protein Sos7	sample9
SPAPB2B4.06	3	2	23	CGGATGGATTATTTGATGTATGGACGAAGTTCTAGCTATA		SPAPB2B4.06	conserved fungal protein	sample9
SPBC11B10.09	3	3	23	ATCAAATTGTGTTCGGAACCTATGGCGTTGTTTATAAAGC		cdc2	cyclin-dependent protein kinase Cdk1/Cdc2	sample8
SPBC1215.02c	2	2	23	TAACGCTGAATAAACCCTTCTTTTGATCATCATAAACAGC		naa25	NatB N-acetyltransferase complex regulatory subunit Naa25	sample9
SPBC12C2.05c	4	4	22	CTGGCTCTTTAGAATGAAAAAGAATATGCTCAGAAATTAG		bzz1	diacylglycerol binding protein Bzz1 (predicted)	sample9
SPBC14C8.04	2	2	18	TTCCAGAGGCTGTTTCTAATGCCAATCGCTTTGTTCGATT		SPBC14C8.04	acetolactate synthase regulatory unit (predicted)	sample9
SPBC16E9.09c	2	2	19	GGTTGTTAGCAAAGGTCTCCTTTGGCTTCATCTTCAGAGG		erp5	COPII vesicle coat component Erp5/Erp6 (predicted)	sample9
SPBC16G5.05c	2	2	23	TGTGAATAACTATCTCTTGTACGTTCACCGTAGATTTTGG		SPBC16G5.05c	VAP family protein (predicted)	sample9
SPBC16G5.05c	2	2	23	TGTGAATAACTATCTCTTGTACGTTCACCGTAGATTTTGG		SPBC16G5.05c	VAP family protein (predicted)	sample9
SPBC16H5.12c	2	2	25	GCCGATGTTCGAGACGGCTAAAAGTGATATTCAAGCGGAA		SPBC16H5.12c	conserved fungal protein	sample9
SPBC1703.10	2	2	18	CTACTATCGGAGCTGATTTTATACGACTATCTCTTTAAGC	12:T>C	ypt1	GTPase Ypt1	sample9
SPBC1703.10	2	2	24	TCGGAGTTGATTTTATACGACTATCTCTTTAAGCTTTTAC		ypt1	GTPase Ypt1	sample8
SPBC1709.17	2	2	15	GGCTTAGATGCATTGGATATCAGGGAGCTATCAATCGGCG	0:T>G	SPBC1709.17	folylpolyglutamate synthase (predicted)	sample9
SPBC1734.14c	2	2	18	CATATTCATCATCAGCATATTTGAGTAATTCCAAGTCCTC		suc1	cyclin-dependent protein kinase regulatory subunit Suc1	sample9
SPBC19G7.03c	2	2	16	CCTTGGGGGTTTGAGATTTAACTCTTCTCTTGCAACCGAC	6:C>A	rps3002	40S ribosomal protein S30 (predicted)	sample9
SPBC25H2.10c	2	2	19	TCTTGATGTTTTTACTCAGTTTAAGTACAAAAGAACAGGG		SPBC25H2.10c	tRNA acetyltransferase (predicted)	sample9
SPBC28F2.12	6	5	20	AAACTTAAGATTGATTCTATCGACAATTCAAGTGTCAAAC		rpb1	RNA polymerase II large subunit Rpb1	sample9
SPBC2F12.17	2	3	18	ATAGTATTCTTCATTTTTTTGAAAATGACTCTTCCAGAGG		cox7	cytochrome c oxidase subunit VII Cox7 (predicted)	sample9
SPBC31F10.06c	2	2	16	GCATTACAGCTAAACGGTCATTCCTGTTGATGACCTCCCC	0:A>C	sar1	ADP-ribosylation factor Sar1	sample8
SPBC337.05c	3	2	13	CATTTGGACCCAAAGAGGTACGGGTCTCATTCTCCTGTTG		cct8	chaperonin-containing T-complex theta subunit Cct8	sample8
SPBC337.05c	3	2	16	TTGGACCCAAAGAGGTACGGGTCTCATTCTCCTGTTGTTG		cct8	chaperonin-containing T-complex theta subunit Cct8	sample8
SPBC354.06	2	2	17	GTCCGCTCTTTAGCTGAAAAGGAAAGCACCTCAAGCCAAA		mrps16	mitochondrial ribosomal protein subunit S16 (predicted)	sample9
SPBC354.06	2	2	17	GTCCGCTCTTTAGCTGAAAAGGAAAGCACCTCAAGCCAAA		mrps16	mitochondrial ribosomal protein subunit S16 (predicted)	sample9
SPBC354.06	2	2	17	GTCCGCTCTTTAGCTGAAAAGGAAAGCACCTCAAGCCAAA		mrps16	mitochondrial ribosomal protein subunit S16 (predicted)	sample9
SPBC354.06	2	2	17	GTCCGCTCTTTAGCTGAAAAGGAAAGCACCTCAAGCCAAA		mrps16	mitochondrial ribosomal protein subunit S16 (predicted)	sample9
SPBC354.06	2	2	17	GTCCGCTCTTTAGCTGAAAAGGAAAGCACCTCAAGCCAGA	1:A>G	mrps16	mitochondrial ribosomal protein subunit S16 (predicted)	sample9
SPBC354.06	2	2	20	CGCTCTTTAGCTGAAAAGGAAAGCACCTCAAGCCAAACCC	0:T>C	mrps16	mitochondrial ribosomal protein subunit S16 (predicted)	sample8
SPBC354.06	2	2	20	CGCTCTTTAGCTGAAAAGGAAAGCACCTCAAGCCAAACCT		mrps16	mitochondrial ribosomal protein subunit S16 (predicted)	sample9
SPBC354.06	2	2	23	TCTTTAGCTGAAAAGGAAAGCCCCTCAAGCCAAACCTATC	18:A>C	mrps16	mitochondrial ribosomal protein subunit S16 (predicted)	sample9
SPBC3D6.08c	3	3	19	TATTGCAACATTAAATTTGCAATTCACCTAAAAGCACGAC		lsm1	mRNA decapping complex subunit (predicted)	sample9
SPBC3D6.09	2	2	18	GTTAAAAAAACATCTCGAAGTTCTGGGGAAATTGCTACGA		dpb4	DNA polymerase epsilon subunit Dpb4	sample9
SPBC3D6.09	2	2	22	AAAAAACATCTCGAAGTTCTGGGGAAATTGCTACGAATAA		dpb4	DNA polymerase epsilon subunit Dpb4	sample8
SPBP35G2.05c	3	3	20	AAACATTAGGAATGCCAGCATCTGTTTCGCCGTCATAGCC		cki2	serine/threonine protein kinase Cki2	sample8
SPCC126.06	5	5	19	GACGGCTCTTCAAAAATTTTCTATTGACAAAGAAGTCATA		twf1	twinfilin (predicted)	sample9
SPCC1672.01	3	3	18	AAGACTTATATCCCGAAGAAATTTTGTTTGCATGCCCAGG		SPCC1672.01	histidinol-phosphatase (predicted)	sample8
SPCC1739.09c	3	2	22	ACTTTCTTCCAGAATTAAATATAATACGCATTGGCACTAG		cox13	cytochrome c oxidase subunit VIa (predicted)	sample9
SPCC31H12.05c	2	2	17	TACTAGGTTTGCCATTACGGGCTTTAAGGGAGCCTCCAAC		sds21	serine/threonine protein phosphatase Sds21	sample9
